# Supplementary material for: Two new species and new record of Batricavus Yin & Li (Coleoptera, Staphylinidae, Pselaphinae) from China
Source: Zookeys. 2012 Aug 17;(215):33–9. doi: 10.3897/zookeys.215.3570 (PMC3428787; doi:10.3897/zookeys.215.3570)
Supplement: XML Treatment for Batricavus abdominalis [file zookeys.215.3570-treatment1.xml]

<!DOCTYPE tp:taxon-treatment
  PUBLIC "-//TaxonX//DTD Taxonomic Treatment Publishing DTD v0 20100105//EN" "tax-treatment-NSO.dtd">
<tp:taxon-treatment xmlns:tp="http://www.plazi.org/taxpub"><tp:treatment-meta><mixed-citation publication-type="journal"><person-group><name><surname>Yin</surname><given-names>Zi-Wei</given-names></name><name><surname>Li</surname><given-names>Li-Zhen</given-names></name></person-group><article-title>Two new species and new record of 
                    <italic>Batricavus</italic> Yin &amp; Li (Coleoptera, Staphylinidae, Pselaphinae) from China</article-title><source>Zookeys</source><day>17</day><month>8</month><year>2012</year><volume>2012</volume><issue>215</issue><fpage>33</fpage><lpage>39</lpage><pub-id pub-id-type="doi">10.3897/zookeys.215.3570</pub-id></mixed-citation></tp:treatment-meta><tp:nomenclature><tp:taxon-name>
                            <tp:taxon-name-part taxon-name-part-type="genus">Batricavus</tp:taxon-name-part>
                        	<tp:taxon-name-part taxon-name-part-type="species">abdominalis</tp:taxon-name-part>
                        <object-id xmlns:xlink="http://www.w3.org/1999/xlink" xlink:type="simple">urn:lsid:zoobank.org:act:174178C3-F08F-4BD5-B9E9-EF2FAA2F120B</object-id>
                        <object-id xmlns:xlink="http://www.w3.org/1999/xlink" xlink:type="simple">http://species-id.net/wiki/Batricavus_abdominalis</object-id>
                        </tp:taxon-name><tp:taxon-authority>Yin &amp; Li</tp:taxon-authority><tp:taxon-status xmlns:xlink="http://www.w3.org/1999/xlink" xlink:type="simple">sp. n.</tp:taxon-status><xref ref-type="fig" rid="F1">Figs 1A</xref><xref ref-type="fig" rid="F2">2</xref></tp:nomenclature><tp:treatment-sec sec-type="Type-locality"><title>Type-locality.</title><p>China, Hainan Province: Lingshui County, Diaoluoshan Natural Reserve, <named-content xmlns:xlink="http://www.w3.org/1999/xlink" content-type="dwc:verbatimCoordinates" xlink:type="simple">18°43'36.93"N, 109°52'55.21"E</named-content>, 950 m a.s.l.</p></tp:treatment-sec><tp:treatment-sec sec-type="Type material"><title>Type material.</title><p>(8 ♂♂, 24 ♀♀) Holotype: ♂, labeled, ‘China: Hainan Prov. / Diaoluoshan N. R. / road to reservoir / 25.iv.2012, 950 m / Pan et Li leg.’. Paratypes: 2 ♂, 8 ♀♀, same label data as holotype; 1♂, 1♀, same label data except ‘Zi-Wei Yin leg.’; 4 ♂♂, 15 ♀♀, same label data except ‘Dai et Peng leg.’.</p></tp:treatment-sec><tp:treatment-sec sec-type="Other material examined"><title>Other material examined.</title><p>5 ♂♂, 6 ♀♀, labeled ‘China: Hainan Prov. / Ledong County / Jianfengling N. R. / 15.xi.2005 / Jian-Hua Huang leg.’.</p></tp:treatment-sec><tp:treatment-sec sec-type="Diagnosis"><title>Diagnosis.</title><p>Length 1.50–1.60; antennal club three-segmented, lacking obvious modification in male; male with simple protibiae and modified metafemora and tergite IV.</p></tp:treatment-sec><tp:treatment-sec sec-type="Description"><title>Description.</title><p>Male. Length 1.50–1.59; body (<xref ref-type="fig" rid="F1">Fig. 1A</xref>) reddish brown, maxillary palpi and tarsi lighter. Head slightly wider than long, HL 0.34–0.35, HW 0.39–0.41. Eyes each composed of about 20 large facets. Antennal club three-segmented, segment VIII smallest, IX–XI enlarged. Pronotum rounded laterally, slightly wider than long, PL 0.38–0.40, PW 0.42–0.46. Elytra wider than long, EL 0.53–0.57, EW 0.61–0.63, with scattered long setae. Protibiae simple; metafemora broadened mesally at apical 1/4 (<xref ref-type="fig" rid="F2">Fig. 2B</xref>). Abdomen much narrower than elytra, AL 0.25–0.27, AW 0.53–0.55; tergite IV (<xref ref-type="fig" rid="F2">Fig. 2A</xref>) with large median cavity comprising complicated structure. Aedeagus (<xref ref-type="fig" rid="F2">Figs 2C, D</xref>) length 0.20, well-sclerotized, with elongate dorsal lobe.</p><p>Female. Measurements: BL 1.54–1.60, HL 0.33–0.34, HW 0.40–0.41, PL 0.37–0.38, PW 0.41–0.43, EL 0.50–0.53, EW 0.60–0.63, AL 0.34–0.35, AW 0.56–0.58.</p><p>Generally similar to male; eyes smaller, each composed of about 15 facets; tergite VIII (<xref ref-type="fig" rid="F2">Fig. 2E</xref>) with smooth posterior margin; genital complex (<xref ref-type="fig" rid="F2">Fig. 2F</xref>) transverse, width 0.24, well sclerotized.</p></tp:treatment-sec><tp:treatment-sec sec-type="Distribution"><title>Distribution.</title><p>South China: Hainan.</p></tp:treatment-sec><tp:treatment-sec sec-type="Etymology"><title>Etymology.</title><p>The specific epithet refers to the male sexual character present on abdominal tergite IV.</p><fig id="F1" position="float" orientation="portrait"><label>Figure 1.</label><caption><p>Male habitus of <italic><tp:taxon-name>Batricavus</tp:taxon-name></italic> <bold>A</bold> <italic><tp:taxon-name>Batricavus abdominalis</tp:taxon-name></italic> <bold>B</bold> <italic><tp:taxon-name>Batricavus hainanensis</tp:taxon-name></italic>. Scales: 0.5 mm.</p></caption><graphic xmlns:xlink="http://www.w3.org/1999/xlink" xlink:href="ZooKeys-215-033-g001.jpg" position="float" orientation="portrait" xlink:type="simple"/></fig><fig id="F2" position="float" orientation="portrait"><label>Figure 2.</label><caption><p>Diagnostic features of <italic><tp:taxon-name>Batricavus abdominalis</tp:taxon-name></italic> <bold>A</bold> male tergite IV <bold>B</bold> male metafemur <bold>C</bold> aedeagus, in lateral view <bold>D</bold> same, in ventral view <bold>E</bold> female tergite VIII <bold>F</bold> female gential complex, in ventral view. Scales: A, B = 0.2 mm, C–F = 0.1 mm.</p></caption><graphic xmlns:xlink="http://www.w3.org/1999/xlink" xlink:href="ZooKeys-215-033-g002.jpg" position="float" orientation="portrait" xlink:type="simple"/></fig></tp:treatment-sec></tp:taxon-treatment>
