# Supplementary material for: Two new species and new record of Batricavus Yin & Li (Coleoptera, Staphylinidae, Pselaphinae) from China
Source: Zookeys. 2012 Aug 17;(215):33–9. doi: 10.3897/zookeys.215.3570 (PMC3428787; doi:10.3897/zookeys.215.3570)
Supplement: XML Treatment for Batricavus hainanensis [file zookeys.215.3570-treatment2.xml]

<!DOCTYPE tp:taxon-treatment
  PUBLIC "-//TaxonX//DTD Taxonomic Treatment Publishing DTD v0 20100105//EN" "tax-treatment-NSO.dtd">
<tp:taxon-treatment xmlns:tp="http://www.plazi.org/taxpub"><tp:treatment-meta><mixed-citation publication-type="journal"><person-group><name><surname>Yin</surname><given-names>Zi-Wei</given-names></name><name><surname>Li</surname><given-names>Li-Zhen</given-names></name></person-group><article-title>Two new species and new record of 
                    <italic>Batricavus</italic> Yin &amp; Li (Coleoptera, Staphylinidae, Pselaphinae) from China</article-title><source>Zookeys</source><day>17</day><month>8</month><year>2012</year><volume>2012</volume><issue>215</issue><fpage>33</fpage><lpage>39</lpage><pub-id pub-id-type="doi">10.3897/zookeys.215.3570</pub-id></mixed-citation></tp:treatment-meta><tp:nomenclature><tp:taxon-name>
                            <tp:taxon-name-part taxon-name-part-type="genus">Batricavus</tp:taxon-name-part>
                        	<tp:taxon-name-part taxon-name-part-type="species">hainanensis</tp:taxon-name-part>
                        <object-id xmlns:xlink="http://www.w3.org/1999/xlink" xlink:type="simple">urn:lsid:zoobank.org:act:B16612EB-1867-40DA-9298-6A001C992718</object-id>
                        <object-id xmlns:xlink="http://www.w3.org/1999/xlink" xlink:type="simple">http://species-id.net/wiki/Batricavus_hainanensis</object-id>
                        </tp:taxon-name><tp:taxon-authority>Yin &amp; Li</tp:taxon-authority><tp:taxon-status xmlns:xlink="http://www.w3.org/1999/xlink" xlink:type="simple">sp. n.</tp:taxon-status><xref ref-type="fig" rid="F1">Figs 1B</xref><xref ref-type="fig" rid="F3">3</xref></tp:nomenclature><tp:treatment-sec sec-type="Type-locality"><title>Type-locality.</title><p>China, Hainan Province: Lingshui County, Diaoluoshan Natural Reserve, <named-content xmlns:xlink="http://www.w3.org/1999/xlink" content-type="dwc:verbatimCoordinates" xlink:type="simple">18°42'18.87" N, 109°52'59.48"E</named-content>, 720 m a.s.l.</p></tp:treatment-sec><tp:treatment-sec sec-type="Type material"><title>Type material.</title><p>(2 ♂♂, 5 ♀♀)Holotype: ♂, labeled, ‘China: Hainan Prov. / Diaoluoshan N. R. / disc road / 26.iv.2012, 600–1,000 m / Dai et Peng leg.’. Paratypes: 1 ♂, 2 ♀♀, same label data as holotype; 1 ♂, same label data except ‘road to reservoir / 25.iv.2012, 1,000 m’; 2 ♀♀, same label data except ‘Zi-Wei Yin leg’.</p></tp:treatment-sec><tp:treatment-sec sec-type="Other material examined"><title>Other material examined.</title><p>1 ♀, labeled ‘China: Hainan Prov. / Jianfengling N. R. / Wufenqu area / 2.v.2012, alt. 900 m / Pan et Yin leg.’.</p></tp:treatment-sec><tp:treatment-sec sec-type="Diagnosis"><title>Diagnosis.</title><p>Length 1.62–1.69; antennal club weakly indicated by apical three antennomeres, lacking obvious modification in male; male with modified protibiae and simple metafemora and tergite IV.<!--PageBreak--><!--PageBreak--></p></tp:treatment-sec><tp:treatment-sec sec-type="Description"><title>Description.</title><p>Male. Length 1.62–1.67; body (<xref ref-type="fig" rid="F1">Fig. 1B</xref>) reddish brown, maxillary palpi and tarsi lighter. Head slightly wider than long, HL 0.32–0.33, HW 0.39–0.41. Eyes each composed of about 30 facets. Antennal club formed by apical three antennomeres, segment VIII smallest, IX–XI enlarged. Pronotum rounded laterally, about as long as wide, PL 0.39–0.40, PW 0.40–0.41. Elytra wider than long, EL 0.56–0.58, EW 0.63–0.64, covered by short pubescence. Protibiae (<xref ref-type="fig" rid="F3">Fig. 3A</xref>) triangularly expanded laterally near middle; metafemora simple. Abdomen narrower than elytra, AL 0.35–0.36, AW 0.58–0.59; tergite IV simple in structure. Aedeagus (<xref ref-type="fig" rid="F3">Figs 3B, C</xref>) length 0.18, well-sclerotized, with elongate dorsal lobe.</p><p>Female. Measurements: BL 1.65–1.69, HL 0.34–0.35, HW 0.40–0.41, PL 0.38–0.39, PW 0.40–0.41, EL 0.53–0.54, EW 0.62–0.63, AL 0.40–0.41, AW 0.58–0.60.</p><p>Generally similar to male; eyes smaller, each composed of about 25 facets; tergite VIII (<xref ref-type="fig" rid="F3">Fig. 3D, E</xref>) with serrate posterior margin; genital complex (<xref ref-type="fig" rid="F3">Fig. 3F</xref>) transverse, width 0.27, well sclerotized.</p></tp:treatment-sec><tp:treatment-sec sec-type="Distribution"><title>Distribution.</title><p>South China: Hainan.</p></tp:treatment-sec><tp:treatment-sec sec-type="Etymology"><title>Etymology.</title><p>The specific epithet refers to the type locality.</p><fig id="F3" position="float" orientation="portrait"><label>Figure 3.</label><caption><p>Diagnostic features of <italic><tp:taxon-name>Batricavus hainanensis</tp:taxon-name></italic> <bold>A</bold> male protibia <bold>B</bold> aedeagus, in lateral view <bold>C</bold> same, in ventral view <bold>D</bold> female tergite VIII <bold>E</bold> same, posterior margin enlarged <bold>F</bold> female gential complex, in ventral view. Scales: A = 0.2 mm, B–D, F = 0.1 mm, E = 0.02 mm.</p></caption><graphic xmlns:xlink="http://www.w3.org/1999/xlink" xlink:href="ZooKeys-215-033-g003.jpg" position="float" orientation="portrait" xlink:type="simple"/></fig></tp:treatment-sec><tp:treatment-sec><!--Section generated to contain objects referenced in tp:taxon-treatment.--><fig id="F1" position="float" orientation="portrait"><label>Figure 1.</label><caption><p>Male habitus of <italic><tp:taxon-name>Batricavus</tp:taxon-name></italic> <bold>A</bold> <italic><tp:taxon-name>Batricavus abdominalis</tp:taxon-name></italic> <bold>B</bold> <italic><tp:taxon-name>Batricavus hainanensis</tp:taxon-name></italic>. Scales: 0.5 mm.</p></caption><graphic xmlns:xlink="http://www.w3.org/1999/xlink" xlink:href="ZooKeys-215-033-g001.jpg" position="float" orientation="portrait" xlink:type="simple"/></fig></tp:treatment-sec></tp:taxon-treatment>
