# Supplementary material for: Two new species and new record of Batricavus Yin & Li (Coleoptera, Staphylinidae, Pselaphinae) from China
Source: Zookeys. 2012 Aug 17;(215):33–9. doi: 10.3897/zookeys.215.3570 (PMC3428787; doi:10.3897/zookeys.215.3570)
Supplement: XML Treatment for Batricavus tibialis [file zookeys.215.3570-treatment3.xml]

<!DOCTYPE tp:taxon-treatment
  PUBLIC "-//TaxonX//DTD Taxonomic Treatment Publishing DTD v0 20100105//EN" "tax-treatment-NSO.dtd">
<tp:taxon-treatment xmlns:tp="http://www.plazi.org/taxpub"><tp:treatment-meta><mixed-citation publication-type="journal"><person-group><name><surname>Yin</surname><given-names>Zi-Wei</given-names></name><name><surname>Li</surname><given-names>Li-Zhen</given-names></name></person-group><article-title>Two new species and new record of 
                    <italic>Batricavus</italic> Yin &amp; Li (Coleoptera, Staphylinidae, Pselaphinae) from China</article-title><source>Zookeys</source><day>17</day><month>8</month><year>2012</year><volume>2012</volume><issue>215</issue><fpage>33</fpage><lpage>39</lpage><pub-id pub-id-type="doi">10.3897/zookeys.215.3570</pub-id></mixed-citation></tp:treatment-meta><tp:nomenclature><tp:taxon-name>
                            <tp:taxon-name-part taxon-name-part-type="genus">Batricavus</tp:taxon-name-part>
                        	<tp:taxon-name-part taxon-name-part-type="species">tibialis</tp:taxon-name-part>
                        <object-id xmlns:xlink="http://www.w3.org/1999/xlink" xlink:type="simple">http://species-id.net/wiki/Batricavus_tibialis</object-id>
								</tp:taxon-name><tp:taxon-authority>Yin &amp; Li, 2011</tp:taxon-authority><tp:nomenclature-citation-list><tp:nomenclature-citation><tp:taxon-name>Batricavus tibialis</tp:taxon-name><comment> Yin &amp; Li, 2011: 532.</comment></tp:nomenclature-citation></tp:nomenclature-citation-list></tp:nomenclature><tp:treatment-sec sec-type="Material examined"><title>Material examined.</title><p>2 ♂♂, labeled ‘China: Zhejiang Prov. / Jingqing County / Bai-Yun forest area / 7.v.2012, 1,200 m / Jian-Qing Zhu leg.’.</p></tp:treatment-sec><tp:treatment-sec sec-type="Distribution"><title>Distribution.</title><p>South China: Guangdong; East China: Zhejiang (new provinc record).</p></tp:treatment-sec><tp:treatment-sec sec-type="Remarks"><title>Remarks.</title><p>The two male specimens from Zhejiang are readily identified as <italic><tp:taxon-name>Batricavus tibialis</tp:taxon-name></italic> because they have the male sexual characters (present on antennae and protibiae) and the aedeagal form perfectly agrees with those of the type series from Guangdong.</p></tp:treatment-sec></tp:taxon-treatment>
